# Supplementary material for: ClinASO: An open-source platform for rapid drug discovery of gapmer antisense oligonucleotides
Source: Mol Ther Nucleic Acids. 2026 Apr 16;37(2):102933. doi: 10.1016/j.omtn.2026.102933 (PMC13156736; doi:10.1016/j.omtn.2026.102933)
Supplement: Table S1. Information on target-specific antisense oligonucleotides against ACSL4, SRPK1, IRS1, and PCSK9 [file mmc2.xlsx]

## Sheet: Sheet1
Table S1:Information on target-specific antisense oligonucleotides against ACSL4, SRPK1, IRS1, and PCSK9
ACSL4
ID	Chromosome	Start	End	ASO sequence	RNase H score	GC content	ASO MFE	off-target genes						ASO position	Homology
								0 mismatch	1 mismatch	2 mismatch	3 mismatch	4 mismatch	Genes name		Macaca fascicularis	Mus musculus	Rattus norvegicus	Sus scrofa	Oryctolagus cuniculus	Cavia porcellus
A-1	NC_000023.11	109663291	109663311	AATAATCTTCTGCTGTTTTC	-0.34917	0.3	0	0	0	0	0	0		intron	0.95	1	1	0.9	0.9	0.9
A-2	NC_000023.11	109659340	109659360	ATTTCTTACTTACTGGCATT	-0.260871	0.3	0	0	0	0	0	0		intron	1	1	0.95	1	0.95	1
A-3	NC_000023.11	109659339	109659359	AATTTCTTACTTACTGGCAT	-0.233802	0.3	0	0	0	0	0	0		intron	1	1	0.95	1	0.95	1
A-4	NC_000023.11	109659357	109659377	ATTTGCAGCTTCTCGAATTT	-0.448998	0.35	0	0	0	0	0	0		intron	1	1	1	1	1	1
A-5	NC_000023.11	109694148	109694168	GCCATGTTTAAGATTCTTCT	0.219042	0.35	0	0	0	0	0	0		intron	1	1	0.95	0.75	0.8	0.75
A-6	NC_000023.11	109659358	109659378	TTTGCAGCTTCTCGAATTTC	-0.389816	0.4	0	0	0	0	0	0		intron	1	1	1	1	1	1
A-7	NC_000023.11	109659359	109659379	TTGCAGCTTCTCGAATTTCT	-0.274667	0.4	0	0	0	0	0	0		intron	1	1	1	0.95	1	0.95
A-8	NC_000023.11	109659360	109659380	TGCAGCTTCTCGAATTTCTT	-0.0379825	0.4	0	0	0	0	0	0		intron	1	1	1	0.9	1	0.9
A-9	NC_000023.11	109659361	109659381	GCAGCTTCTCGAATTTCTTT	0.315757	0.4	0	0	0	0	0	0		intron	1	1	1	0.9	1	0.9
A-10	NC_000023.11	109678091	109678111	CAATATATGTGTCCTTCGGT	-0.648244	0.4	0	0	0	0	0	0		intron	0.95	1	0.95	0.95	0.9	0.95
A-11	NC_000023.11	109678092	109678112	AATATATGTGTCCTTCGGTC	-0.520864	0.4	0	0	0	0	0	0		intron	0.95	1	0.95	0.95	0.9	0.95
A-12	NC_000023.11	109678093	109678113	ATATATGTGTCCTTCGGTCT	-0.448557	0.4	0	0	0	0	0	0		intron	0.95	1	0.95	0.95	0.9	0.95
A-13	NC_000023.11	109678094	109678114	TATATGTGTCCTTCGGTCTA	-0.360604	0.4	0	0	0	0	0	0		intron	0.95	1	0.95	0.95	0.9	0.95
A-14	NC_000023.11	109678095	109678115	ATATGTGTCCTTCGGTCTAA	-0.430016	0.4	0	0	0	0	0	0		intron	0.95	1	0.95	0.95	0.9	0.95
A-15	NC_000023.11	109678096	109678116	TATGTGTCCTTCGGTCTAAA	-0.416053	0.4	0	0	0	0	0	0		intron	0.95	1	0.95	0.95	0.95	0.95
A-16	NC_000023.11	109678097	109678117	ATGTGTCCTTCGGTCTAAAA	-0.260658	0.4	0	0	0	0	0	0		intron	0.95	1	0.95	0.95	0.95	0.95
A-17	NC_000023.11	109681025	109681045	TACTGATTGCATGCTGTGAA	-0.0263272	0.4	0	0	0	0	0	0		intron	1	1	0.95	0.95	1	0.95
A-18	NC_000023.11	109681026	109681046	ACTGATTGCATGCTGTGAAT	0.0967904	0.4	0	0	0	0	0	0		intron	1	1	0.95	0.95	1	0.95
A-19	NC_000023.11	109683359	109683379	CCATAGCGTTTTTCTTCTTG	-0.640074	0.4	0	0	0	0	0	0		intron	1	1	1	0.95	1	0.95
A-20	NC_000023.11	109642045	109642065	AATTAGCAGCACCCAACCTT	-0.39389	0.45	0	0	0	0	0	0		intron	1	1	0.95	1	1	1
SRPK1
ID	Chromosome	Start	End	ASO sequence	RNase H score	GC content	ASO MFE	off-target genes						ASO position	Homology
								0 mismatch	1 mismatch	2 mismatch	3 mismatch	4 mismatch	Genes name		Macaca fascicularis	Mus musculus	Rattus norvegicus	Sus scrofa	Oryctolagus cuniculus	Cavia porcellus
S-1	NC_000006.12	35838374	35838394	ACAATGAGCTTGCGAGGCAC	-0.317855	0.55	-1.7	0	0	0	0	0		intron	1	1	1	1	0.9	1
S-2	NC_000006.12	35835153	35835173	AAACCCAAATGAACATGTTG	0.204234	0.35	0	0	0	0	0	0		intron	1	1	1	0.7	0.95	0.7
S-3	NC_000006.12	35835100	35835120	AATTCACCTAGGATGCCCAA	-0.0387335	0.45	-0.7	0	0	0	0	0		intron	1	1	1	0.75	1	0.75
S-4	NC_000006.12	35838380	35838400	AGCTTGCGAGGCACCTTCCC	-0.367775	0.65	-1.7	0	0	0	0	0		intron	1	1	1	1	0.9	1
S-5	NC_000006.12	35870411	35870431	TGCATTCGCTTCTCTAGTAA	-0.440504	0.4	-0.5	0	0	0	0	0		intron	1	1	1	1	1	1
S-6	NC_000006.12	35870504	35870524	ATTACAAACAGATAAAGCCT	0.839296	0.3	0	0	0	0	0	0		intron	1	1	1	0.8	0.95	0.8
S-7	NC_000006.12	35888806	35888826	AAACTTACTGAATATCCCAT	0.15182	0.3	0	0	0	0	0	0		intron	1	1	1	1	1	1
S-8	NC_000006.12	35888904	35888924	TTCACAAGATGATAACCTCC	0.192427	0.4	0	0	0	0	0	0		intron	1	1	1	0.9	1	0.9
IRS1
ID	Chromosome	Start	End	ASO sequence	RNase H score	GC content	ASO MFE	off-target genes						ASO position	Homology
								0 mismatch	1 mismatch	2 mismatch	3 mismatch	4 mismatch	Genes name		Macaca fascicularis	Mus musculus	Rattus norvegicus	Sus scrofa	Oryctolagus cuniculus	Cavia porcellus
I-1	NC_000002.12	226788698	226788718	AAAAAGCTTTACAATAAATT	0.0400191	0.15	0	0	0	0	0	0		intron	1	0.75	0.75	0.8	0.8	0.8
I-2	NC_000002.12	226735218	226735238	AAGAAAAGATCAACAGTATC	0.118736	0.3	0	0	0	0	0	0		intron	0.75	0.85	0.85	0.75	0.8	0.75
I-3	NC_000002.12	226797981	226798001	TGGTCTCGTGCATGTTCTGG	0.236965	0.55	0	0	0	0	0	0		intron	1	0.95	0.95	0.95	1	0.95
I-4	NC_000002.12	226735979	226735999	AGCTAAGTCCTTAAGGTTGA	-0.096987	0.4	0	0	0	0	0	0		intron	1	0.7	0.7	0.9	1	0.9
I-5	NC_000002.12	226736119	226736139	ACTGAAATGGATGCATCGTA	-0.116498	0.4	0	0	0	0	0	0		intron	1	0.9	0.9	1	1	1
I-6	NC_000002.12	226735984	226736004	AGTCCTTAAGGTTGAAGATG	0.620541	0.4	0	0	0	0	0	0		intron	1	0.85	0.85	0.85	1	0.85
I-7	NC_000002.12	226745724	226745744	AAGAACTAGAAACCCTTGGA	-0.24313	0.4	0	0	0	0	0	0		intron	1	0.85	0.95	0.8	0.7	0.8
I-8	NC_000002.12	226740163	226740183	TTACATCATTGGGGAATAAC	0.103896	0.35	0	0	0	0	0	0		intron	1	0.8	0.8	0.85	1	0.85
I-9	NC_000002.12	226740164	226740184	TACATCATTGGGGAATAACT	0.211414	0.35	0	0	0	0	0	0		intron	1	0.8	0.8	0.85	1	0.85
I-10	NC_000002.12	226756281	226756301	GCTGACCTCACTGAATCAAA	0.130003	0.45	0	0	0	0	0	0		intron	1	0.7	0.75	0.8	1	0.8
I-11	NC_000002.12	226767282	226767302	AAAACCACTTAAGATAAAAA	0.450716	0.2	0	0	0	0	0	0		intron	1	0.75	0.75	0.9	1	0.9
I-12	NC_000002.12	226736061	226736081	ACAATATAGAACGTGCAGTT	0.431161	0.35	0	0	0	0	0	0		intron	1	0.95	0.95	0.95	1	0.95
I-13	NC_000002.12	226782024	226782044	AATATTCCTTAACCTAACCA	-0.322846	0.3	0	0	0	0	0	0		intron	1	0.85	0.7	0.85	0.9	0.85
I-14	NC_000002.12	226781484	226781504	CAGTGAATTAGATCGAATTG	0.159548	0.35	0	0	0	0	0	0		intron	1	0.8	0.75	1	1	1
I-15	NC_000002.12	226798596	226798616	CGTAGTACTCGAGGCGCGCC	-0.146006	0.7	0	0	0	0	0	0		intron	1	0.8	0.85	0.85	1	0.85
I-16	NC_000002.12	226768204	226768224	ATCAAAAATGGCCCACCCTA	-0.856255	0.45	0	0	0	0	0	0		intron	1	0.85	0.75	0.75	0.75	0.75
I-17	NC_000002.12	226797399	226797419	GAGTGACACTGCGGAAGGAA	0.12467	0.55	0	0	0	0	0	0		intron	1	0.95	0.95	0.9	1	0.9
PCSK9
ID	Chromosome	Start	End	ASO sequence	RNase H score	GC content	ASO MFE	off-target genes						ASO position	Homology
								0 mismatch	1 mismatch	2 mismatch	3 mismatch	4 mismatch	Genes name		Macaca fascicularis	Mus musculus	Rattus norvegicus	Sus scrofa	Oryctolagus cuniculus	Cavia porcellus
positive control	NC_000001.11	55042351	55042371	AATAATCTCATGTCAGTTCA	-0.21143176500000002	0.3	0.0	0	0	0	1	0	DOCK9	intron	1.00	0.70	0.70	0.65	0.60	0.65
P-1	NC_000001.11	55064299	55064319	GGAGCGGGTTGGCTGAGACA	-0.19686474500000006	0.65	-3.2	0	0	0	0	0		intron	0.95	0.70	0.65	0.75	0.65	0.75
P-2	NC_000001.11	55063271	55063291	ACATCCTTCTGTGAGGCCAA	-0.31986013599999996	0.5	-1.6	0	0	0	4	0	SLCO1B3-SLCO1B7/SLCO1B3/TRERF1/ILRUN	intron	0.90	0.75	0.75	0.65	0.65	0.65
P-3	NC_000001.11	55063217	55063237	TGGGACACAACCGTGTATCT	0.6314856640000001	0.5	-3.2	0	0	0	0	0		intron	0.75	0.65	0.75	0.70	0.65	0.70
P-4	NC_000001.11	55063108	55063128	AGATAGACAGATGCCTACCA	-0.018426788000000083	0.45	0.0	0	0	1	0	0	AQR	intron	0.90	0.70	0.70	0.65	0.65	0.65
P-5	NC_000001.11	55063076	55063096	ACTCATCCCTCTGAAACTGA	-0.15135173300000002	0.45	0.0	0	0	0	0	0		intron	0.80	0.70	0.75	0.70	0.65	0.70
P-6	NC_000001.11	55064533	55064553	TTCTGCCATCACTCACCGAG	-0.512351646	0.55	0.0	0	0	0	1	0	PXDNL	intron	0.85	0.70	0.70	0.70	0.70	0.70
P-7	NC_000001.11	55062864	55062884	CAAGGTCCTTGTCATCTCTT	-0.633414759	0.45	-0.3	0	0	1	3	0	SORCS3/LOC124900389/MED12L/ATP2B2	intron	0.95	0.70	0.65	0.75	0.75	0.75
P-8	NC_000001.11	55064720	55064740	TTGGCTGTAAAAAGGCAACA	0.597092089	0.4	-3.5	0	0	0	2	0	LINC01456/LOC105379168	intron	0.95	0.65	0.70	0.75	0.75	0.75
P-9	NC_000001.11	55064745	55064765	CAAAAGCAAAACAGGTCTAG	0.6243821649999999	0.4	0.0	0	0	0	0	0		intron	1.00	0.85	0.75	0.85	0.65	0.85
P-10	NC_000001.11	55063526	55063546	TCCGGCAGCAGATGGCAACG	0.45408088100000005	0.65	-0.7	0	0	0	0	0		exon	1.00	0.90	0.90	0.85	0.95	0.85
P-11	NC_000001.11	55041592	55041612	ATTCGATTCCCACAAAATAA	0.079862838	0.3	0.0	0	0	0	1	0	CHCHD6	intron	0.85	0.70	0.75	0.65	0.70	0.65
P-12	NC_000001.11	55063491	55063510	CGCTGGTGCTGCCTGTAGTG	-0.181758	0.65	-2.3	0	0	0	0	0		exon	0.90	0.70	0.6	0.70	0.70	0.55
