# Supplementary material for: ClinASO: An open-source platform for rapid drug discovery of gapmer antisense oligonucleotides
Source: Mol Ther Nucleic Acids. 2026 Apr 16;37(2):102933. doi: 10.1016/j.omtn.2026.102933 (PMC13156736; doi:10.1016/j.omtn.2026.102933)
Supplement: Table S3. PCSK9 ACSL4 low-efficiency score ASOs [file mmc3.xlsx]

## Sheet: Sheet1
Table S3. PCSK9 ACSL4 Low-Efficiency Score ASOs
ID	chr	start	end	ASO sequence	RNase H score	GC content	ASO MFE	0 mismatch genes	1 mismatch genes	2 mismatch genes	3 mismatch genes	4 mismatch genes	mismatch genes name	ASO position	Macaca fascicularis (crab-eating macaque) homology	Mus musculus (mouse) homology	Rattus norvegicus (rat) homology	Sus scrofa (pig) homology	Oryctolagus cuniculus (rabbit) homology	Cavia porcellus (Guinea pig) homology
P-n1	NC_000001.11	55045856	55045876	TTAGCCAGGCATGGTGGCAC	0.478201	0.6	-5.4	745	323	421	637	0	TSBP1/TSBP1/TSBP1/TSBP1-AS1/TSBP1-AS1/TSBP1-AS1/TSBP1-AS1/TSBP1-AS1/AGER/SLC44A4/NFKBIL1/HCG17/HCG17/TSBP1/TSBP1/TSBP1/TSBP1-AS1/TSBP1-AS1/TSBP1-AS1/TSBP1-AS1/TSBP1-AS1/AGER/SLC44A4/NFKBIL1/HCG17/HCG17/HCG17/AGER/SLC44A4/NFKBIL1/TSBP1/TSBP1/TSBP1/TSBP1-AS1/TSBP1-AS1/TSBP1-AS1/TSBP1-AS1/TSBP1-AS1/AGER/NFKBIL1/HCG17/HCG17/TSBP1/TSBP1/TSBP1/TSBP1-AS1/TSBP1-AS1/TSBP1-AS1/TSBP1-AS1/TSBP1-AS1/SLC44A4/N…	intron	0.90	0.70	0.65	0.70	0.65	0.70
P-n2	NC_000001.11	55054129	55054149	GGCCTCCCAAAGTGCTGGGA	0.454087	0.65	-5.8	1644	656	159	259	0	FCAR/FCAR/FCAR/FCAR/FCAR/FCAR/FCAR/FCAR/FCAR/FCAR/FCAR/FCAR/FCAR/FCAR/FCAR/FCAR/FCAR/FCAR/FCAR/FCAR/FCAR/FCAR/FCAR/FCAR/FCAR/FCAR/FCAR/FCAR/FCAR/FCAR/FCAR/FCAR/FCAR/FCAR/FCAR/FCAR/FCAR/FCAR/FCAR/FCAR/FCAR/FCAR/FCAR/FCAR/FCAR/FCAR/FCAR/FCAR/FCAR/FCAR/FCAR/FCAR/FCAR/FCAR/FCAR/FCAR/FCAR/FCAR/FCAR/FCAR/FCAR/FCAR/FCAR/FCAR/FCAR/FCAR/FCAR/FCAR/FCAR/FCAR/FCAR/FCAR/FCAR/FCAR/FCAR/FCAR/FCAR/FCAR/FCAR/FCAR…	intron	1.00	0.70	0.70	0.75	0.70	0.75
P-n3	NC_000001.11	55045819	55045839	TACTCGGGAGGCTGAGGCAG	0.370374	0.65	-6.2	928	69	66	140	0	KIR2DS2/KIR2DL2/KIR2DS5/KIR2DS1/KIR2DL3/KIR2DL1/KIR2DS4/KIR2DS2/KIR2DL2/KIR2DS5/KIR2DL1/KIR2DS4/KIR2DL3/KIR2DL1/KIR2DS4/KIR2DL3/KIR2DS5/KIR2DL1/KIR2DS4/FCAR/FCAR/FCAR/FCAR/KIR2DS4/KIR2DL1/KIR2DL3/FCAR/FCAR/FCAR/FCAR/KIR2DS4/KIR2DL2/KIR2DS2/FCAR/FCAR/FCAR/FCAR/KIR2DS4/KIR2DL1/KIR2DL3/FCAR/FCAR/FCAR/FCAR/KIR2DS1/LOC102725023/KIR2DL1/KIR2DS3/KIR2DL2/KIR2DS2/FCAR/FCAR/FCAR/FCAR/KIR2DS4/KIR2DL1/KIR2DL…	intron	0.90	0.70	0.70	0.70	0.65	0.70
P-n4	NC_000001.11	55061940	55061960	ATCCCAACACTTGGGGAGGC	0.34832	0.6	-5.2	169	20	12	40	0	ZFP57/ZFP57/ZFP57/ZFP57/ZFP57/ZFP57/RPN2/BORCS5/AGBL2/LOC101927209/HMX1/LOC124905310/IL1RAPL2/LOC107985544/LOC107987323/LINC01666/CASS4/RIPOR3/RPN2/ASXL1/PANK2/KIRREL2/SHC2/LINC01630/ACLY/ARL5C/EPN2/TTC19/RAP1GAP2/SPG7/LOC105371381/SNTB2/CCDC113/LOC101927131/DNAAF4/DNAAF4-CCPG1/LOC105379271/TDP1/LOC105370345/CAB39L/GPN3/LOC100287944/BORCS5/CHEK1/PHLDB1/KBTBD3/LOC124902694/MAJIN/AHNAK/AGBL2/ARHGAP…	intron	0.95	0.65	0.70	0.70	0.70	0.70
P-n5	NC_000001.11	55054128	55054148	GCCTCCCAAAGTGCTGGGAT	0.338569	0.6	-6.5	1845	113	140	223	0	KIR2DS2/KIR2DL2/KIR2DS5/KIR2DS1/KIR2DL3/KIR2DL1/KIR2DS2/KIR2DS2/KIR2DL2/KIR2DS5/KIR2DL1/KIR2DL3/KIR2DL1/KIR2DL3/KIR2DS5/KIR2DL1/FCAR/FCAR/FCAR/FCAR/FCAR/FCAR/FCAR/FCAR/FCAR/FCAR/FCAR/FCAR/FCAR/FCAR/FCAR/KIR2DL1/KIR2DL3/FCAR/FCAR/FCAR/FCAR/FCAR/FCAR/FCAR/FCAR/FCAR/FCAR/FCAR/FCAR/FCAR/FCAR/FCAR/KIR2DL2/KIR2DS2/FCAR/FCAR/FCAR/FCAR/FCAR/FCAR/FCAR/FCAR/FCAR/FCAR/FCAR/FCAR/FCAR/FCAR/FCAR/KIR2DL1/KIR2DL…	intron	1.00	0.70	0.75	0.80	0.70	0.80
P-n6	NC_000001.11	55045961	55045981	ATCCCAGCACTTTGGGAGGC	0.311047	0.6	-6.6	1845	113	140	223	0	KIR2DS2/KIR2DL2/KIR2DS5/KIR2DS1/KIR2DL3/KIR2DL1/KIR2DS2/KIR2DS2/KIR2DL2/KIR2DS5/KIR2DL1/KIR2DL3/KIR2DL1/KIR2DL3/KIR2DS5/KIR2DL1/FCAR/FCAR/FCAR/FCAR/FCAR/FCAR/FCAR/FCAR/FCAR/FCAR/FCAR/FCAR/FCAR/FCAR/FCAR/KIR2DL1/KIR2DL3/FCAR/FCAR/FCAR/FCAR/FCAR/FCAR/FCAR/FCAR/FCAR/FCAR/FCAR/FCAR/FCAR/FCAR/FCAR/KIR2DL2/KIR2DS2/FCAR/FCAR/FCAR/FCAR/FCAR/FCAR/FCAR/FCAR/FCAR/FCAR/FCAR/FCAR/FCAR/FCAR/FCAR/KIR2DL1/KIR2DL…	intron	1.00	0.70	0.65	0.70	0.70	0.70
P-n7	NC_000001.11	55045855	55045875	TAGCCAGGCATGGTGGCACA	0.250807	0.6	-5.4	642	109	319	407	0	NLRP2/NLRP2/NLRP2/NLRP2/NLRP2/NLRP2/VPS52/TSBP1/TSBP1/TSBP1/TSBP1-AS1/TSBP1-AS1/TSBP1-AS1/TSBP1-AS1/TSBP1-AS1/AGER/SLC44A4/MSH5/MSH5-SAPCD1/NFKBIL1/NLRP2/NLRP2/VPS52/TSBP1/TSBP1/TSBP1/TSBP1-AS1/TSBP1-AS1/TSBP1-AS1/TSBP1-AS1/TSBP1-AS1/AGER/SLC44A4/MSH5/MSH5-SAPCD1/NFKBIL1/MUC21/NLRP2/NLRP2/VPS52/AGER/SLC44A4/MSH5/MSH5-SAPCD1/NFKBIL1/MUC21/NLRP2/NLRP2/TSBP1/TSBP1/TSBP1/TSBP1-AS1/TSBP1-AS1/TSBP1-AS1…	intron	0.90	0.65	0.70	0.65	0.65	0.65
P-n8	NC_000001.11	55045820	55045840	CTACTCGGGAGGCTGAGGCA	0.236709	0.65	-6.2	1224	52	115	129	0	KIR2DS2/KIR2DL2/KIR2DS5/KIR2DS1/KIR2DL3/KIR2DL1/KIR2DS4/KIR2DS2/KIR2DL2/KIR2DS5/KIR2DL1/KIR2DS4/KIR2DL3/KIR2DL1/KIR2DS4/KIR2DL3/KIR2DS5/KIR2DL1/KIR2DS4/FCAR/FCAR/FCAR/FCAR/KIR2DS4/KIR2DL1/KIR2DL3/FCAR/FCAR/FCAR/FCAR/KIR2DS4/KIR2DL2/KIR2DS2/FCAR/FCAR/FCAR/FCAR/KIR2DS4/KIR2DL1/KIR2DL3/FCAR/FCAR/FCAR/FCAR/KIR2DS1/LOC102725023/KIR2DL1/KIR2DS3/KIR2DL2/KIR2DS2/FCAR/FCAR/FCAR/FCAR/KIR2DS4/KIR2DL1/KIR2DL…	intron	0.95	0.70	0.75	0.70	0.65	0.70
P-n9	NC_000001.11	55054263	55054283	AGCCTCCCAAGTAGCTGGGA	0.214846	0.6	-5.8	1749	110	214	240	0	FCAR/FCAR/FCAR/FCAR/FCAR/FCAR/FCAR/FCAR/FCAR/FCAR/FCAR/FCAR/FCAR/FCAR/FCAR/FCAR/FCAR/FCAR/FCAR/FCAR/FCAR/FCAR/FCAR/FCAR/GP6-AS1/GP6-AS1/GP6-AS1/NLRP2/NLRP2/NLRP2/NLRP2/NLRP2/NLRP2/NLRP2/NLRP2/NLRP2/NLRP2/NLRP7/NLRP7/NLRP7/NLRP7/NLRP7/NLRP7/NLRP7/NCR1/NCR1/FCAR/FCAR/FCAR/FCAR/TTYH1/TTYH1/TTYH1/TTYH1/LILRA5/LILRA5/LOC124905654/LOC124905654/LOC124905654/MBOAT7/MBOAT7/MBOAT7/PRPF31/PRPF31/TARM1/TARM1…	intron	0.85	0.75	0.65	0.70	0.70	0.70
P-n10	NC_000001.11	55045821	55045841	GCTACTCGGGAGGCTGAGGC	0.164942	0.7	-6.2	1707	169	152	139	0	FCAR/FCAR/FCAR/FCAR/FCAR/FCAR/FCAR/FCAR/FCAR/FCAR/FCAR/FCAR/FCAR/FCAR/FCAR/FCAR/FCAR/FCAR/RDH13/RDH13/RDH13/RDH13/RDH13/RDH13/RDH13/GP6/GP6/GP6/GP6/GP6/GP6/GP6/GP6-AS1/GP6-AS1/GP6-AS1/GP6-AS1/GP6-AS1/GP6-AS1/GP6-AS1/GP6-AS1/NLRP2/NLRP2/NLRP2/NLRP2/NLRP2/NLRP2/NLRP2/NLRP2/NLRP2/NLRP7/NLRP7/NLRP7/NLRP7/NLRP7/NLRP7/FCAR/FCAR/FCAR/LOC105372460/LOC105372460/LAIR2/CDC42EP5/LENG8-AS1/LENG8-AS1/TTYH1/TTY…	intron	0.95	0.70	0.80	0.70	0.65	0.70
ACSL4
ID	chr	start	end	ASO sequence	RNase H score	GC content	ASO MFE	0 mismatch genes	1 mismatch genes	2 mismatch genes	3 mismatch genes	4 mismatch genes	mismatch genes name	ASO position	Macaca fascicularis (crab-eating macaque) homology	Mus musculus (mouse) homology	Rattus norvegicus (rat) homology	Sus scrofa (pig) homology	Oryctolagus cuniculus (rabbit) homology	Cavia porcellus (Guinea pig) homology
A-n1	NC_000023.11	109641993	109642013	AGGGGTAGTGGCATCTCCCT	0.889671	0.6	-6.3	810	243	84	127	0	ARHGAP22/XPR1	intron	1.00	0.90	0.85	0.95	0.95	0.95
A-n2	NC_000023.11	109644840	109644860	AGCAGGGCGAGGCATTGCCT	0.610627	0.6	-5.2	658	50	378	441	0	LOC102724078/CHRNA7/DLGAP2-AS1/MCCC2/PLPPR1/MAMDC2/DLGAP2/LOC101927421/MCCC2/KIF5C/LINC01115/SH3GL3/CHRNA7/LOC107984151/LOC102724078/CHRNA7/LOC124903309/LOC107984131/CACNA1C/IARS1/COG5/MCCC2/DAZ4/DAZ3/DAZ2/DAZ1/TTTY14/TTTY14/PCDH11Y/TMLHE/TMLHE/MAMLD1/TENM1/SLC25A43/HTR2C/HTR2C/LOC101928437/RTL4/TRPC5/COL4A6/LOC105373303/IL1RAPL2/LINC00630/ARMCX5-GPRASP2/DIAPH2/DIAPH2/PCDH11X/DACH2/MIR325HG/MIR32…	intron	0.70	0.70	0.70	0.65	0.70	0.65
A-n3	NC_000023.11	109644841	109644861	GCAGGGCGAGGCATTGCCTC	0.610627	0.6	-5.2	658	50	378	441	0	LOC102724078/CHRNA7/DLGAP2-AS1/DLGAP2/MCCC2/ZNF66/TRIM69/PLPPR1/MAMDC2-AS1/MAMDC2/DLGAP2/LOC101927421/MCCC2/KIF5C/LINC01115/ZNF780B/LOC124904265/SH3GL3/CHRNA7/LOC107984151/LOC102724078/CHRNA7/LOC124903309/LOC107984131/CACNA1C/IARS1/COG5/MCCC2/SLC9C1/POTEF/ALMS1/SLC25A24/DAZ4/DAZ3/DAZ2/DAZ1/TTTY14/TTTY14/PCDH11Y/TMLHE/TMLHE/CLIC2/VBP1/GABRA3/MAMLD1/LOC107985709/TENM1/SLC25A43/LOC105373313/HTR2C/HT…	intron	0.70	0.70	0.65	0.70	0.70	0.70
A-n4	NC_000023.11	109644847	109644867	CGAGGCATTGCCTCACTCGG	0.565313	0.6	-5	565	29	29	26	0	CHRNA7/TRIM69/DLGAP2/LINC01115/DSCAM/ZNF780B/CHRNA7/CHRNA7/COG5/ALMS1/SLC25A24/TTTY14/TENM1/TENM1/HTR2C/HTR2C/HTR2C/TRPC5/COL4A6/IL1RAPL2/IL1RAPL2/IL1RAPL2/DIAPH2/DIAPH2/MIR325HG/MIR325HG/MIR325HG/TEX11/EDA/EDA/AR/ZC3H12B/ZC3H12B/ZC3H12B/FAAH2/FAAH2/KANTR/CFAP47/CFAP47/LOC105373146/FANCB/TTC28/DSCAM/WFDC10B/ZNF780B/ZNF567/SCGB2B2/LOC105372226/ATP9B/DYM/MOCOS/LOC107985126/LOC107985165/ABCA9-AS1/AB…	intron	0.65	0.70	0.65	0.70	0.70	0.70
A-n5	NC_000023.11	109644878	109644898	GGTCAGGGAGTTCCCTTTCC	0.56223	0.6	-5.8	707	174	47	73	0	MCCC2/UNC79/PLPPR1/PLPPR1/MAMDC2/LINC03009/MCCC2/KIF5C/LINC01115/DSCAM/DSCAM/SH3GL3/CHRNA7/LOC124903309/LOC107984131/CACNA1C/IARS1/COG5/MCCC2/ANKRD36B/ANKRD36/ALMS1/ALMS1/LOC105373277/TTTY14/PCDH11Y/PCDH11Y/TMLHE/TMLHE/FGF13/LOC107985705/LOC101928495/TENM1/TENM1/SLC25A43/HTR2C/HTR2C/LOC101928437/TRPC5/COL4A6/NUP62CL/LOC105373303/IL1RAPL2/IL1RAPL2/IL1RAPL2/IL1RAPL2/DIAPH2/PCDH11X/PCDH11X/PCDH11X/D…	intron	0.65	0.75	0.65	0.65	0.65	0.65
A-n6	NC_000023.11	109645011	109645031	GAGGGTCCTACGCCCACGGA	0.555787	0.65	-8	557	1	8	21	0	CHRNA7/DLGAP2-AS1/MCCC2/PLPPR1/MAMDC2/MCCC2/KIF5C/LINC01115/LOC124905610/SH3GL3/CHRNA7/LOC124903309/LOC107984131/CACNA1C/IARS1/MCCC2/PCDH11Y/PCDH11Y/TMLHE/TMLHE/LOC105373370/MAMLD1/LOC101928495/TENM1/TENM1/RHOXF1-AS1/SLC25A43/HTR2C/HTR2C/IL1RAPL2/IL1RAPL2/LINC00630/ARMCX5-GPRASP2/DIAPH2/DACH2/SATL1/MIR325HG/MIR325HG/LOC107985664/LOC107985664/LOC107985664/NEXMIF/EDA/EDA/HEPH/ZC3H12B/LOC112268307/L…	intron	0.65	0.65	0.70	0.65	0.70	0.65
A-n7	NC_000023.11	109645013	109645033	GGGTCCTACGCCCACGGAGT	0.539655	0.7	-6.7	556	5	16	36	0	CHRNA7/OTUD7A/MCCC2/MCCC2/LINC01115/LOC124904265/LOC124903442/CHRNA7/OTUD7A/LOC124903309/LOC107984131/CACNA1C/IARS1/XKR6/MCCC2/PCDH11Y/PCDH11Y/TMLHE/TMLHE/MAMLD1/LOC107985709/LOC101928495/TENM1/TENM1/HTR2C/HTR2C/RTL4/IL1RAPL2/TMSB15B-AS1/LINC00630/ARMCX5-GPRASP2/DACH2/SATL1/MIR325HG/MIR325HG/LOC107985664/LOC107985664/LOC107985664/HDAC8/EDA/EDA/ZC3H12B/LOC124905232/FAAH2/FAAH2/KLF8/CFAP47/CFAP47/F…	intron	0.65	0.60	0.65	0.65	0.70	0.65
A-n8	NC_000023.11	109645152	109645172	ACTGGGTGGAGCCCACCACA	0.482955	0.7	-5.5	105	434	2	16	0	LILRA2/LILRA2/LINC03003/LINC03003/LINC03003/CHRNA7/OTUD7A/DLGAP2-AS1/DLGAP2/LINC03003/MCCC2/LILRA2/ZNF66/TRIM69/UNC79/CATSPERB/PLPPR1/PLPPR1/MAMDC2-AS1/MAMDC2/DLGAP2/LINC03009/LINC03003/LOC101927421/MCCC2/KIF5C/LINC01115/AKT3/LOC124905610/DSCAM/DSCAM/DSCAM/ZNF780B/LOC124904265/ADAMTSL3/SH3GL3/CHRNA7/LOC124903442/CHRNA7/OTUD7A/PTEN/XKR6/TPK1/COG5/MCCC2/LOC101927947/LOC101927209/SLC9C1/KIF15/POTEF/…	intron	0.70	0.70	0.65	0.75	0.65	0.75
A-n9	NC_000023.11	109645205	109645225	ACCTCTGGGGGCAGGGCACA	0.46514	0.7	-5.3	15	127	402	560	0	LOC102724078/CHRNA7/OTUD7A/DLGAP2-AS1/DLGAP2/ZNF66/TRIM69/UNC79/CATSPERB/PLPPR1/MAMDC2-AS1/MAMDC2/APBA1/LINC03009/LOC101927421/KIF5C/LINC01115/LOC124905610/SH3GL3/CHRNA7/LOC107984151/LOC102724078/CHRNA7/OTUD7A/LOC124903309/LOC107984131/CACNA1C/IARS1/TNKS/XKR6/COG5/LOC101927209/POTEF/ANKRD36B/ANKRD36/TBCE/SLC25A24/LOC105377224/LOC124905303/LOC124905302/PCDH11Y/PCDH11Y/TMLHE/TMLHE/LOC105373370/GABR…	intron	0.75	0.70	0.65	0.65	0.70	0.65
A-n10	NC_000023.11	109645298	109645318	TTCTCCCAGCACGCAGCTGG	0.458746	0.6	-5.3	866	24	110	26	0	DLGAP2/ZNF66/TRIM69/CATSPERB/PLPPR1/PLPPR1/MAMDC2-AS1/ZNF780B/LOC124904265/XKR6/POTEF/ALMS1/RHOU/SLC25A24/TMLHE/CLIC2/GABRA3/LOC107985709/TENM1/TENM1/HTR2C/LOC101928437/LOC101928437/TMSB15B-AS1/ARMCX4/ARMCX4/LOC107985664/UPRT/NEXMIF/NEXMIF/ZC3H12B/ITIH6/FAM120C/KANTR/PRRG1/BCLAF3/LOC100506403/TSHZ2/LOC101927200/PTPRT/ZNF780B/ZNF420/ZNF420/ZNF66/LOC105372226/DSEL-AS1/PHLPP1/LINC01416/DCC/DSG1-AS1/…	intron	0.65	0.75	0.75	0.70	0.65	0.70
